# Supplementary material for: Application of Solvent Evaporation to Generate Supersaturated Lipid-Based Formulations: Investigation of Drug Load and Formulation Quality
Source: Pharmaceutics. 2025 May 27;17(6):702. doi: 10.3390/pharmaceutics17060702 (PMC12196494; doi:10.3390/pharmaceutics17060702)
Supplement: Supplementary file 1 [file pharmaceutics-17-00702-s001.zip]

Archive with 1 entries (1 files):
- pharmaceutics-3558112-supplementary.pdf
